# Supplementary material for: Worldwide Evaluation of CAMS-EGG4 CO2 Data Re-Analysis at the Surface Level
Source: Toxics. 2022 Jun 17;10(6):331. doi: 10.3390/toxics10060331 (PMC9229668; doi:10.3390/toxics10060331)
Supplement: Supplementary file 1 [file toxics-10-00331-s001.zip]

Archive with 1 entries (1 files):
- toxics-1761906-supplementary.pdf
